# Supplementary material for: Establishing Detection Methods for Okadaic Acid Aptamer–Target Interactions: Insights from Computational and Experimental Approaches
Source: Foods. 2025 Mar 2;14(5):854. doi: 10.3390/foods14050854 (PMC11898563; doi:10.3390/foods14050854)
Supplement: Supplementary file 1 [file foods-14-00854-s001.zip]

Archive with 1 entries (1 files):
- foods-3461733-supplementary.pdf
